# Supplementary material for: Severity of Liver Fibrosis Is Associated with the Japanese Diet Pattern and Skeletal Muscle Mass in Patients with Nonalcoholic Fatty Liver Disease
Source: Nutrients. 2023 Feb 26;15(5):1175. doi: 10.3390/nu15051175 (PMC10005291; doi:10.3390/nu15051175)
Supplement: Supplementary file 1 [file nutrients-15-01175-s001.zip]

Archive with 1 entries (1 files):
- nutrients-2233295-supplementary.pdf
